# Supplementary material for: Phytochemical Analysis, In Vitro Biological Activities, and Computer-Aided Analysis of Potentilla nepalensis Hook Compounds as Potential Melanoma Inhibitors Based on Molecular Docking, MD Simulations, and ADMET
Source: Molecules. 2023 Jun 29;28(13):5108. doi: 10.3390/molecules28135108 (PMC10343834; doi:10.3390/molecules28135108)
Supplement: Supplementary file 1 [file molecules-28-05108-s001.zip]

Archive with 1 entries (1 files):
- molecules-2426251-supplementary.pdf
